# Supplementary material for: Sensitivity to interaural time differences and localization accuracy in cochlear implant users with combined electric-acoustic stimulation
Source: PLoS One. 2020 Oct 19;15(10):e0241015. doi: 10.1371/journal.pone.0241015 (PMC7571672; doi:10.1371/journal.pone.0241015)
Supplement: S1 Table — (XLSX) [file pone.0241015.s001.xlsx]

## Sheet: NH_subjects
S1 Table: demographic data and test results of normal hearing subjects
							pure tone audiogram thresholds right						pure tone audiogram thresholds left
ID	age [years]	Gender	JND-ITD 125 Hz [µs]	JND-ITD 250 Hz [µs]	JND-ITD 500 Hz [µs]	MLE[°]	250 Hz	500 Hz	1 kHz	2 kHz	4 kHz	8 kHz	250 Hz	500 Hz	1 kHz	2 kHz	4 kHz	8 kHz
1	27	female	88.33	63.3	21.6667	1.8	-5	0	-5	-5	0	0	-5	5	-5	-10	-10	0
2	33	male	137.5	59.17	30	3.4	5	5	5	-5	0	-5	5	0	0	-5	0	10
3	39	male	145.833	17.5	91.667	1.6	0	0	5	0	5	20	0	5	5	-5	10	0
4	28	female	237.5	158.33	30	1.8	-10	-5	-5	0	0	5	-10	-5	0	0	0	5
5	31	male	171.167	38.33	30	4.6	5	0	0	5	10	5	5	5	5	0	5	0
6	30	female	80	28.33	30	1.4	0	0	-5	5	-5	15	-5	0	-5	0	0	0
7	43	female	96.67	30	59.167	1.8	0	5	0	0	0	0	5	0	0	-5	0	0
8	25	female	50.83	17.5	17.5	0.8	-5	5	0	0	-5	0	0	0	-5	-5	-5	-5
9	23	male	70.83	34.17	59.17	2.5	5	5	5	10	10	10	5	10	15	15	5	20
10	23	female	59.1667	30	17.5	1.8	10	-5	0	-5	0	0	5	5	5	5	0	20
11	27	female	50.83	30	21.67	0.9	5	0	0	-5	-5	0	5	5	5	0	0	5
12	34	female	38.33	30	17.5	1.2	5	5	0	0	10	10	5	0	0	0	10	5
13	21	female	34.17	42.5	21.67	2.5	5	5	5	10	5	0	0	5	5	5	-5	0
14	24	female	37.5	50.83	21.67	5.2	0	5	0	-5	-10	10	0	5	-5	0	-5	5
15	24	male	42.5	34.16	50.83	4.4	0	0	-5	0	5	10	-5	5	-5	-10	0	0
16	25	male	38.33	34.17	25.83	5.1	5	5	5	0	0	0	10	10	5	5	5	5
17	23	female	34.17	21.67	17.5	4.6	10	15	10	10	15	25	5	5	5	0	0	5
18	36	male	75.833	17.5	21.667	0.9	10	0	0	-5	5	-5	10	10	0	0	0	-5
19	29	male	50.83	46.67	21.67	1	10	10	15	10	10	5	10	10	10	5	0	0
20	21	female	183.33	21.67	21.67	2.2	5	5	5	5	5	10	5	0	0	5	0	5
21	35	male	34.167	25.83	21.67	4.6	10	15	20	15	10	10	5	5	5	5	10	10
22	21	female	233.33	46.67	21.67	2.5	10	5	5	0	5	5	10	5	5	0	10	0
23	26	female	134.167	55	30	1.2	0	0	5	-5	-5	5	-5	-5	5	0	0	0
24	22	female	92.5	17.5	21.67	0.8	0	0	5	-5	10	5	-5	-5	10	0	10	10
