# Supplementary material for: Sensitivity to interaural time differences and localization accuracy in cochlear implant users with combined electric-acoustic stimulation
Source: PLoS One. 2020 Oct 19;15(10):e0241015. doi: 10.1371/journal.pone.0241015 (PMC7571672; doi:10.1371/journal.pone.0241015)
Supplement: S2 Table — (XLSX) [file pone.0241015.s002.xlsx]

## Sheet: EAS_subjects
S2 Table: demographic data, test results and additional data of EAS subjects																							Hearing loss of first implanted ear [dB HL]						Hearing loss of (none-) or second implanted ear [dB HL]						aided thresholds implanted ear /first implanted side [dB HL]										aided thresholds non-implanted ear/ second implanted side [dB HL]
ID	group	age [years]	Gender	JND-ITD 125 Hz [µs]	JND-ITD 250 Hz [µs]	JND-ITD 500 Hz [µs]	MLE low-pass ventral[°]	MLE low-pass dorsal[°]	MLE high-pass ventral[°]	MLE high-pass dorsal[°]	MLE broadband ventral[°]	MLE broadband dorsal[°]	rootmean square error for broadband signals frontal [°]	frontal/dorsal confusion low-pass[%]	frontal/dorsal confusion high-pass[%]	frontal/dorsal confusion broadband[%]	EAS experience [years]	hearing deprivation phase prior to CI implantation [years]	interaural asymmetry 125 Hz [dB]	interaural asymmetry 250 Hz [dB]	interaural asymmetry 500 Hz [dB]	name hearing aid contralateral	125 Hz	250 Hz	500 Hz	750 Hz	1 kHz	1.5 kHz	125 Hz	250 Hz	500 Hz	750 Hz	1 kHz	1.5 kHz	125 Hz	250 Hz	500 Hz	1 kHz	1.5 kHz	2 kHz	3 kHz	4 kHz	6 kHz	8 kHz	125 Hz	250 Hz	500 Hz	1 kHz	1.5 kHz
P1	BiCI	42	male	68.5	38	47.7	15.4	14.3	12.8	11.2	16.4	15.9	27.6	45.7	47.1	40	6	37	0	15	5	bilateral CI	5	25	80	90	105	105	5	40	75	90	105	105	15	20	40	40	35	35	45	40	40	50	15	25	35	45	45
P2	CI	55	female	90.5	178.1	1431	10.3	11.6	8.3	18.9	14.3	15.1	17.7	48.6	48.6	51.4	1	34	5	15	35	Hansaton Style Pre	40	55	85	90	95	110	35	40	50	65	70	90	30	20	40	40	35	35	30	35	30	40
P3	CI	31	female	27.2	36.9	52.2	6.6	7.6	8.2	17.7	15	8.8	13.2	44.3	50	47.1	3.8	13	5	10	20	Phonak micro power V	10	5	55	90	105	105	15	15	35	70	80	100	10	10	20	30	25	30	35	35	25
P4	CI	51	female	86.9	42.5	53.6	14.8	16.7	17.3	4	12.2	13.7	19	48.6	42.9	51.4	3.6	13	10	15	15	Piconet2	20	40	70	80	95	120	10	25	55	65	95	120	10	10	30	30	30	30	35	40	25	25
P5	CI	52	male	76.9	53.6	456.7	6.1	13.1	17.5	17.7	12.1	3.6	19.4	44.3	48.6	61.4	4.8	25	10	10	20	Phonak Naida II s UP	25	45	65	90	100	110	15	35	45	50	65	75	25	40	40	35	35	35	35	40	30
P6	CI	53	female	1027.8	223.6	329.2	18.5	20.7	25.9	11.8	15.7	18	24.2	50	47.1	37.1	3.3	23	10	5	25	Phonak Naida XI UP	40	45	85	95	100	120	50	50	60	70	75	90	40	30	30	30	30	30	35	35	30	40
P7	BiCI	45	female	133.3	99.2	46.7	3.6	2.3	5.5	4.9	5.5	5.3	7.1	40	37	45.7	2.1	6	0	0	0	bilateral CI	15	15	20	45	65	110	15	15	20	45	55	65	10	20	15	30	35	30	25	30	25		15	15	10	20	20
P8	CI	55	male	93.6	43.9	45.3	6.1	13.6	15.7	16.9	18.7	16.7	20.8	57.1	45.7	42.9	4.8	1	20	25	10	no hearing aid used	40	45	50	x	x	x	20	20	40	x	105	x	25	25	25	30	25	25	30	30	30
																										x = threshold above audiometer limit
[truncated: 60 more columns]
